# Supplementary material for: Genome-wide identification and characterization of PdbHLH transcription factors related to anthocyanin biosynthesis in colored-leaf poplar (Populus deltoids)
Source: BMC Genomics. 2022 Mar 28;23:244. doi: 10.1186/s12864-022-08460-5 (PMC8962177; doi:10.1186/s12864-022-08460-5)
Supplement: Supplementary file 10 — Additional file 10: Table S4. The gene ontology (GO) analysis of PdbHLH genes. [file 12864_2022_8460_MOESM10_ESM.xls]

## Sheet: Sheet2
Table S4 The gene ontology (GO) analysis of PdbHLH genes
ID	ONTOLOGY	Description	GeneRatio	pvalue	p.adjust	qvalue
GO:0010017	BP	red or far-red light signaling pathway	4/78	4.1166e-05	0.00147073	0.000979652
GO:0071489	BP	cellular response to red or far red light	4/78	4.75524e-05	0.00147073	0.000979652
GO:0043455	BP	regulation of secondary metabolic process	4/78	8.55538e-05	0.00215447	0.00143509
GO:0046890	BP	regulation of lipid biosynthetic process	4/78	9.08283e-05	0.00215447	0.00143509
GO:0019216	BP	regulation of lipid metabolic process	4/78	0.000231658	0.00433636	0.00288845
GO:0009637	BP	response to blue light	4/78	0.000289227	0.00500941	0.00333677
GO:0009812	BP	flavonoid metabolic process	4/78	0.000356409	0.00593558	0.00395368
GO:0009640	BP	photomorphogenesis	4/78	0.000401698	0.00644205	0.00429105
GO:0010565	BP	regulation of cellular ketone metabolic process	4/78	0.000486101	0.0075172	0.0050072
GO:0071482	BP	cellular response to light stimulus	4/78	0.000582436	0.00788109	0.00524959
GO:0071478	BP	cellular response to radiation	4/78	0.00073909	0.00842173	0.00560971
GO:0062012	BP	regulation of small molecule metabolic process	4/78	0.000981559	0.0103662	0.00690493
GO:0016114	BP	terpenoid biosynthetic process	4/78	0.00229534	0.0177479	0.0118219
GO:0042180	BP	cellular ketone metabolic process	4/78	0.00229534	0.0177479	0.0118219
GO:0090627	BP	plant epidermal cell differentiation	4/78	0.00333878	0.0229475	0.0152853
GO:0042440	BP	pigment metabolic process	4/78	0.00408329	0.0249455	0.0166162
GO:0006721	BP	terpenoid metabolic process	4/78	0.00416341	0.0250383	0.016678
GO:0008299	BP	isoprenoid biosynthetic process	4/78	0.00502389	0.0293966	0.019581
GO:1901617	BP	organic hydroxy compound biosynthetic process	4/78	0.00697275	0.0357496	0.0238128
GO:0048609	BP	multicellular organismal reproductive process	4/78	0.00708732	0.0357496	0.0238128
GO:0019953	BP	sexual reproduction	4/78	0.00780096	0.0375313	0.0249996
GO:0044703	BP	multi-organism reproductive process	4/78	0.00780096	0.0375313	0.0249996
GO:0032504	BP	multicellular organism reproduction	4/78	0.00792433	0.0377059	0.0251159
GO:0006720	BP	isoprenoid metabolic process	4/78	0.00856044	0.0394327	0.0262661
GO:0010015	BP	root morphogenesis	4/78	0.020008	0.0728426	0.0485204
GO:1901615	BP	organic hydroxy compound metabolic process	4/78	0.0335478	0.111695	0.0744001
GO:0048468	BP	cell development	4/78	0.0386753	0.115493	0.0769295
GO:0009415	BP	response to water	4/78	0.0578669	0.149145	0.0993455
GO:0001101	BP	response to acid chemical	4/78	0.0720975	0.172476	0.114886
GO:0048658	BP	anther wall tapetum development	5/78	1.26515e-08	5.47811e-06	3.64897e-06
GO:0010374	BP	stomatal complex development	5/78	3.79945e-06	0.000329033	0.000219168
GO:0048653	BP	anther development	5/78	9.83095e-06	0.0005321	0.000354432
GO:0048443	BP	stamen development	5/78	4.60568e-05	0.00147073	0.000979652
GO:0048466	BP	androecium development	5/78	4.60568e-05	0.00147073	0.000979652
GO:0071214	BP	cellular response to abiotic stimulus	5/78	0.000711116	0.00833404	0.0055513
GO:0104004	BP	cellular response to environmental stimulus	5/78	0.000711116	0.00833404	0.0055513
GO:0071695	BP	anatomical structure maturation	5/78	0.000868273	0.00939905	0.0062607
GO:0021700	BP	developmental maturation	5/78	0.00125857	0.0125626	0.00836793
GO:0071396	BP	cellular response to lipid	5/78	0.0100161	0.0421066	0.0280472
GO:0048580	BP	regulation of post-embryonic development	5/78	0.0143906	0.0556349	0.0370584
GO:0090698	BP	post-embryonic plant morphogenesis	6/78	8.69874e-05	0.00215447	0.00143509
GO:0009555	BP	pollen development	6/78	0.00156144	0.0143852	0.00958195
GO:0019748	BP	secondary metabolic process	6/78	0.00187689	0.0156287	0.0104103
GO:0006357	BP	regulation of transcription by RNA polymerase II	6/78	0.00409036	0.0249455	0.0166162
GO:0048229	BP	gametophyte development	6/78	0.00675653	0.0357496	0.0238128
GO:0006366	BP	transcription by RNA polymerase II	6/78	0.00710038	0.0357496	0.0238128
GO:0009639	BP	response to red or far red light	7/78	1.3964e-05	0.000666393	0.000443884
GO:1905392	BP	plant organ morphogenesis	7/78	0.00108424	0.011178	0.00744568
GO:0048438	BP	floral whorl development	9/78	4.44861e-08	9.29951e-06	6.1944e-06
GO:0048437	BP	floral organ development	9/78	3.10033e-07	3.3561e-05	2.2355e-05
GO:0090558	BP	plant epidermis development	10/78	6.44308e-08	9.29951e-06	6.1944e-06
GO:0009908	BP	flower development	10/78	9.10661e-06	0.0005321	0.000354432
GO:0090575	CC	RNA polymerase II transcription regulator complex	5/82	8.75002e-06	1.75e-05
GO:0005667	CC	transcription regulator complex	5/82	7.06109e-05	7.06109e-05
GO:0001216	MF	DNA-binding transcription activator activity	14/82	1.28305e-20	3.20762e-19	2.29598e-19
GO:0001228	MF	DNA-binding transcription activator activity, RNA polymerase II-specific	13/82	3.4807e-19	4.35087e-18	3.11431e-18
GO:0000981	MF	DNA-binding transcription factor activity, RNA polymerase II-specific	13/82	2.65015e-11	2.20846e-10	1.58079e-10
GO:0000977	MF	RNA polymerase II transcription regulatory region sequence-specific DNA binding	7/82	5.11205e-05	0.000319503	0.000228697
GO:0042802	MF	identical protein binding	7/82	0.000625349	0.00295933	0.00211825
GO:0008134	MF	transcription factor binding	5/82	0.000710238	0.00295933	0.00211825
